# Supplementary material for: Relationship between anatomical characteristics and personality traits in Lipizzan horses
Source: Sci Rep. 2022 Jul 23;12:12618. doi: 10.1038/s41598-022-16627-z (PMC9308772; doi:10.1038/s41598-022-16627-z)
Supplement: Supplementary file 1 — Supplementary Table 1. [file 41598_2022_16627_MOESM1_ESM.xlsx]

## Sheet: VS za SR
								Supplementary Table S1:	Measurements and calculated coefficient of determination for predicting behaviours for all of the horses together and speciffic group. Marked with red are the highest values.
									ALL HORSES TOGETHER																								GROUP C1
			BALL TEST							UMBRELLA TEST								BAG TEST									BALL TEST							UMBRELLA TEST								BAG TEST
	Measurement		Time needed first repetition	Time needed second repetition	First three ball touches	Second three ball touches	Third three ball touches	Last three ball touches	Investigating	Total time needed to finish	Trotting/galloping/jumping/balking	Standing still / moving backward	Attentive / curious	Subordinated / distrustful	Max HR first repetition	Max HR second repetition	Max average HR	Trotting/galloping/jumping/balking	Standing still / moving backward	Attentive / curious	Subordinated / distrustful	Max HR first repetition	Max HR second repetition	Max average HR		Measurement	Time needed first repetition	Time needed second repetition	First three ball touches	Second three ball touches	Third three ball touches	Last three ball touches	Investigating	Total time needed to finish	Trotting/galloping/jumping/balking	Standing still / moving backward	Attentive / curious	Subordinated / distrustful	Max HR first repetition	Max HR second repetition	Max average HR	Trotting/galloping/jumping/balking	Standing still / moving backward	Attentive / curious	Subordinated / distrustful	Max HR first repetition	Max HR second repetition	Max average HR
	mean_BT	Mean body temerature, the average, calculated of 5 day measurement	1.45138e-05	0.0582537	3.52247e-05	4.11973e-05	0.0597858	0.0060701	0.00372575	0.0331969	0.00171599	0.131773	0.125409	0.112419	0.000180771	0.000745885	0.0169893	0.0139892	0.0718215	0.00850706	0.0461486	0.0112748	0.136461	0.0687789		mean_BT	0.000105022	0.110763	0.00230164	0.0236669	0.0973225	0.106548	0.624213	0.00578328	0.0533346	0.00203991	0.204852	0.330509	0.0356546	0.130062	0.142655	0.00134994	0.00069045	0.121116	0.0294444	0.00546874	0.171637	0.0456828
FIELD BODY MEASUREMENTS	FB01	Measurements measured on the field using sartorial meter. The number indicates different measurement on the body.	6.28058e-05	0.0392464	1.05102e-06	0.000562348	0.000242759	0.0666727	0.011738	0.00168588	0.0016869	6.55781e-09	0.0029136	0.00395064	0.00161717	0.000720874	0.0357784	0.00653605	0.00970275	0.000133785	0.00319178	0.0346099	0.0651609	0.0597942		FB01	8.91596e-05	0.0122999	0.00017229	0.00811991	0.0296576	0.00418427	0.10909	0.307756	0.22552	0.332469	0.0270375	0.268417	0.258197	0.0113452	0.0776972	0.306671	0.0817691	0.14343	0.17849	0.0827887	0.103801	0.108576
	FB02		0.00112527	0.0265794	0.000643777	0.039068	0.014422	0.00998486	0.0016647	0.00316427	0.0284067	0.0487259	1.32919e-06	0.00867255	0.00198889	0.00519721	0.056725	0.0910223	0.00227361	0.0483088	0.0192379	6.03874e-05	0.0304493	0.00829064		FB02	0.020526	0.498773	0.00291515	0.608629	0.519077	0.428903	0.0296769	0.0012152	0.0758522	0.00160305	0.193631	0.210975	0.00527662	0.177823	3.57475e-05	0.0657886	0.262739	0.20584	0.0181701	8.17611e-05	0.0200041	0.00236655
	FB03		0.0137397	0.00100652	0.0167603	0.000551171	0.00607967	0.00143303	0.018024	0.000324807	0.000198955	0.0027709	0.0768339	0.0369433	0.0185781	0.0155875	0.0641399	0.00569808	0.140938	0.111512	0.161665	0.0154989	0.00054696	0.00677138		FB03	0.0786135	0.00409924	0.0688932	0.00143753	0.00453563	0.0033709	0.0290961	0.168938	0.125173	0.132434	0.00407305	0.242095	0.0350148	0.546856	0.077149	6.76236e-05	0.00429113	0.0814513	0.0116148	0.0320445	0.00223338	0.0211316
	FB04		5.50802e-05	0.0312663	8.5053e-06	0.000249717	0.0153253	0.0132596	0.00271156	0.0748973	0.00326904	0.00889355	0.0195525	0.0278202	0.0033586	0.00173452	0.096525	0.00808664	0.0485435	0.0676217	0.0716205	0.066795	0.00222686	0.0144441		FB04	0.0294569	0.0295492	0.00743792	0.10511	0.0675432	0.0109841	0.0978372	0.042372	0.0133385	0.0308449	1.98043e-05	0.244995	0.207972	0.40785	0.016196	0.0970353	0.0663323	0.368325	0.0197547	0.137652	0.104518	0.151331
	FB05		0.00285962	0.0655561	0.00261753	0.000229677	0.0182783	0.0453576	4.03945e-06	0.071625	0.00285025	0.072398	0.0069443	0.0714783	0.0297839	0.0320923	0.241951	0.00225413	0.15314	0.142202	0.187879	0.127393	0.0278373	0.0854143		FB05	0.0464131	0.000596812	0.0272954	0.0311905	0.00130143	0.000238696	0.00119069	0.0668169	0.0300013	0.0417311	0.0119834	0.0966114	0.172546	0.719132	0.0767133	0.034094	0.118221	0.169112	0.00100259	0.0997876	0.0292729	0.084486
	FB06		0.0204422	0.139008	0.0202508	0.000504627	0.0540194	0.0744306	0.00205486	0.0329021	0.0695293	0.0028156	0.000153277	6.549e-05	0.0155309	0.00248742	0.0692871	0.00140613	0.101245	0.122922	0.140002	0.044689	0.0218682	0.0402901		FB06	0.10965	0.00305412	0.128626	0.0231054	0.00281944	0.0148747	0.071982	0.0246638	0.010745	0.0516873	0.106003	0.602853	0.013779	0.0236838	0.16264	0.00615624	0.0686548	0.00212215	0.0292611	0.0498717	0.204191	0.111765
	FB07		0.0307169	0.0142805	0.0240297	0.00830547	0.0278764	9.20136e-05	0.0245452	0.059168	0.0256696	0.0830658	0.0322383	0.0850786	0.00282983	8.0154e-05	0.000804073	0.00156423	0.0164153	0.0181071	0.0217256	0.00213703	0.0189948	0.00247832		FB07	0.0321792	0.12141	0.00572334	0.157966	0.0735856	0.142505	0.0097125	0.0239165	0.158418	0.127198	0.0168883	0.0703884	0.00672942	0.328843	0.205549	0.000264679	0.0590367	0.0787107	0.000778334	0.00873076	0.0281733	8.67746e-07
	FB08		0.0437655	0.0939374	0.0151314	0.0972532	0.0462128	0.0396731	0.0315186	0.000543264	0.00368208	0.00753978	0.0104934	0.0065407	0.0486431	0.0432741	0.103539	0.0122344	0.0987756	0.17222	0.162823	0.00464562	0.010208	0.000303592		FB08	0.135472	0.137121	0.100681	0.0256029	0.0850357	0.159227	0.124995	5.60324e-05	0.275454	0.181671	0.145755	0.0691799	0.0199728	0.457849	0.0252956	0.000138148	0.00017321	0.300395	0.0967937	0.116154	0.00943735	0.0781502
	FB09		0.000926191	0.00176423	0.0043619	0.0126069	0.000479791	0.00124088	0.0553561	0.00138935	0.0163883	0.0112771	0.0144316	0.000333024	0.0364349	0.00742921	0.020007	0.00187594	0.0150892	0.000390488	0.00459915	0.0466083	0.000146013	0.0165096		FB09	0.00101805	0.0334815	0.00817494	0.0578643	0.130098	0.00327995	0.128098	0.0360055	0.0849357	0.0213049	0.279115	0.021657	0.35846	0.0178147	0.00760152	0.536148	0.0282801	0.00159539	0.0108334	0.246577	0.0372323	0.182607
	FB10		0.00228378	0.0195186	0.00540343	0.00599578	0.0248709	0.000791221	0.0383893	0.00330666	0.0100305	4.66495e-05	0.042299	0.0131755	0.101319	0.0820571	0.0813452	0.00767409	0.0489659	0.151067	0.110073	0.0578233	0.0607577	0.0728986		FB10	0.0741373	0.100869	0.0582397	0.00840442	0.0500277	0.129112	0.0698271	0.0781733	0.0105779	0.004884	0.00037717	0.321685	0.0953029	0.200111	0.14115	0.0043992	0.137461	0.22792	0.291906	0.156928	0.00642398	0.0974566
	FB11		0.0675282	0.0703352	0.0329324	0.0861342	0.0541143	0.0152371	0.0469322	0.0216316	0.0173633	0.0058109	0.00127424	0.076257	0.0390616	0.0227927	0.024772	0.0208949	0.00375446	0.0311002	0.0158315	0.102134	0.00936129	0.0542549		FB11	0.0229782	0.00352792	0.0103261	0.0336472	0.0213881	6.12607e-08	0.021668	0.0199581	0.0716172	0.0831959	0.0225507	0.138073	0.284855	0.572713	0.0847877	0.177711	0.00692327	0.230269	0.0405598	0.311475	0.0959137	0.266688
	FB12		0.00520888	0.020544	0.0136819	0.0186157	0.000460466	0.0489141	0.0622523	0.0186352	0.186981	0.00492659	0.0422091	0.00779617	0.0772895	0.053665	0.0818426	0.011794	0.160034	0.355679	0.299527	0.126909	0.0384189	0.0948571		FB12	0.00882576	0.0145654	0.00525271	0.00566558	1.06075e-05	0.0358491	0.0443659	0.167307	0.0117979	0.01554	0.00377988	0.208681	0.0520453	0.558701	0.000113155	0.00164541	0.107211	0.231814	0.00037002	0.0250072	0.00386978	0.0186
	FB13		0.0133467	0.0114964	0.00995604	0.00461533	0.00239743	0.00945129	0.0359354	0.00160276	0.0317423	0.00910927	0.0224379	0.0198377	0.107966	0.0878134	0.00505732	0.0578997	0.00159575	0.0353159	0.0139409	0.0871178	0.00504812	0.0419311		FB13	0.0243075	0.0636616	0.0012576	0.218958	0.14581	0.023588	0.0164511	0.0520624	0.0361314	0.0668248	0.000506863	0.307917	0.157903	0.391911	0.0613735	0.159212	0.303965	0.151473	0.039717	0.0182539	0.000549613	0.0110158
	FB14		0.00468106	0.0733951	0.00239112	0.00541777	0.0254406	0.0432996	0.00220605	0.0433681	0.0105133	0.0498308	0.00213119	0.129966	0.0342588	0.0123786	0.0291713	2.1587e-05	0.0394646	0.00752399	0.0283307	0.0367476	0.0038348	0.00541273		FB14	0.00185459	0.0280558	0.0181889	0.141804	0.0635002	0.0105939	0.12571	0.064627	0.000278976	0.00815309	0.0365859	0.141981	0.0811701	0.401619	0.0287337	0.0786573	0.0979779	0.0262928	0.0211622	0.022726	0.147046	0.00179407
	FB15		3.80487e-05	0.0421795	0.000137397	0.00353403	0.0346796	0.00795847	0.0221657	0.0210653	0.00716699	0.0215619	0.0168101	0.0548147	0.0426828	0.0202095	0.0302046	0.00160275	0.0806732	0.0605774	0.0905875	0.0958434	0.00227618	0.0218047		FB15	0.0469886	0.0147998	0.0630468	0.0273849	0.00117246	0.0291928	2.88681e-06	0.0205474	0.000945826	0.00429415	1.82182e-06	0.150167	0.256616	0.644054	0.0845489	0.0783248	0.0360639	0.274313	0.0211841	0.197675	0.00232232	0.111633
	FB16		0.00338935	0.102575	0.00293433	0.000462581	0.039129	0.0558333	0.0267831	0.0220084	0.0111343	0.0340163	0.0539301	0.0480184	0.0406011	0.0219383	0.0820619	3.52945e-05	0.204142	0.0978736	0.193521	0.147684	0.0100047	0.0733461		FB16	0.0410034	0.230093	0.018084	0.0625793	0.124721	0.283858	0.00540701	0.0800998	0.0379083	0.0999542	0.0459558	0.0969251	0.196968	0.726129	0.193036	0.0215987	0.0271334	0.239618	0.154067	0.341826	0.0260262	0.228002
	FB17		0.0298458	0.0546935	0.034991	0.000635644	0.0218519	0.0340259	0.0850062	0.00622473	0.00732295	0.000681243	0.0123017	0.155524	0.000181118	0.000147636	0.0407465	0.0700111	0.153873	0.0928397	0.159715	2.51159e-05	0.00175958	0.000664461		FB17	0.057102	0.0541515	0.0708404	0.0194329	0.0762672	0.0363846	0.35744	0.111072	0.122615	0.0565259	0.0729392	0.318087	0.00198959	0.269106	0.000876709	0.0315868	0.00107016	0.10381	0.0406476	0.000761946	0.0637434	0.0138925
	FB18		0.0147975	0.0132964	0.0249293	0.0109057	0.000919647	0.021496	0.0410244	0.00350764	0.0104919	0.00412408	0.000663135	0.116477	0.0170793	0.00991977	0.10508	0.126702	0.0600145	0.0833828	0.0889996	0.00104177	0.0111435	0.00578388		FB18	0.00877397	0.0530973	0.00942071	0.000637053	0.061027	0.0424162	0.299083	0.0711366	0.0158625	9.57937e-06	0.117642	0.315145	0.0288742	0.369281	0.0142508	0.00915393	0.0578706	0.175005	0.00246417	0.000186392	0.0534972	0.00994532
	FB19		0.013092	0.0282801	0.00849758	0.00779683	0.000853876	0.0544981	0.0355965	0.00645204	0.00407402	0.0443085	0.0150874	0.0445687	0.000224863	0.000805823	0.114849	0.0698224	0.0112985	0.115639	0.0555776	0.000329472	0.0201647	0.00773284		FB19	0.0130896	0.00422842	0.0212585	0.0198925	0.00973601	0.00155345	0.0779411	0.0540972	0.0114847	0.00103486	0.135176	0.067297	0.0382975	0.237794	0.146851	0.11361	0.0172924	0.429533	0.0684743	0.00185726	0.00969418	6.02559e-05
	FB20		1.58519e-07	0.0175277	0.00212122	0.0236783	0.0118303	0.00512886	1.96995e-07	0.00221995	0.010714	0.00160941	0.0442449	0.187091	0.0218692	0.0368625	0.0246952	0.346823	1.57416e-05	0.0329615	0.00853463	0.0250039	0.0489399	0.0444504		FB20	0.0621893	0.118179	0.0285076	0.0870383	0.173108	0.0764884	0.0142564	0.119759	0.00429793	0.000171792	7.27581e-05	0.0256994	0.018251	0.325082	0.204843	0.0341562	0.0725855	0.398958	0.0210982	0.0158343	0.000660669	0.00628001
	FB21		0.0152144	0.000467776	0.0216699	0.00367686	0.00524056	0.011224	0.0392237	0.0438299	0.00967777	0.00112948	0.00775675	0.000512615	0.0678058	0.0277619	0.00897433	0.117886	2.32841e-06	0.000522499	0.000106692	0.0286882	0.00404512	0.0169294		FB21	0.0344573	0.481881	0.00203287	0.29761	0.394661	0.483527	0.134778	0.00807287	0.0899348	0.0640641	0.00291752	0.0550672	0.0255122	0.0273311	0.243208	7.3603e-05	0.0980089	0.0299214	0.0194765	0.000157943	0.0675034	0.0085066
	FB22		5.7302e-06	0.0503452	2.22638e-06	0.000170616	0.0202328	0.0261467	0.00531497	0.00994723	0.00304472	0.00133337	0.0196567	0.0138673	0.0245645	0.0255549	0.234524	0.00767037	0.119041	0.148181	0.166529	0.0362525	0.00731946	0.0236948		FB22	0.0153476	0.0177547	0.0215066	0.0115167	0.0154852	0.0171571	0.162446	0.162225	0.146834	0.0952252	0.0321976	0.117347	0.0130647	0.46364	0.290778	0.125825	0.00925041	0.382852	0.169892	0.0371821	0.0122429	0.0323441
	FB23		0.00374968	0.0003544	0.0075956	0.00580309	0.000394152	0.00220195	0.00600731	0.00143187	0.0397334	0.00070271	0.00600287	0.00195656	0.00142501	0.000340131	0.00422257	0.000154651	0.0190228	0.0252795	0.0274421	0.0323304	0.00638863	0.0209528		FB23	0.0244796	0.000420467	0.0268591	0.0024299	0.00344112	0.00495873	0.0831864	0.111823	0.696338	0.75606	0.0121573	0.11979	0.0643435	0.319067	0.266045	0.0326157	0.0187336	0.0326763	1.03965e-05	0.184385	0.00355256	0.107435
	FB24		0.00119219	3.4637e-05	0.000325766	0.00346309	0.00453313	0.00390607	0.00681689	0.00028385	0.00103629	7.56189e-06	1.26085e-05	0.00365875	0.0289663	0.0233701	0.0103669	0.0517818	0.018792	0.0238991	0.0265533	0.0111089	0.00531745	0.00984641		FB24	0.0529484	0.335179	0.00817395	0.287993	0.253186	0.352059	0.00152228	0.0147922	0.0391539	0.00926218	0.0407419	0.0446323	0.00742284	0.093707	0.197342	0.0042962	0.0569889	0.107577	1.85101e-06	0.000372243	0.0312928	0.00681463
	FB25		0.0126561	0.00391997	0.0245229	0.0164958	0.00616149	1.93481e-05	0.0323142	0.0385129	0.00270979	0.082825	0.00266103	0.05011	0.0112576	0.00612944	0.0276555	0.00810643	0.00909555	0.0480651	0.0284072	0.0186559	0.0103038	0.0174761		FB25	0.000120617	0.417927	0.0317795	0.58374	0.382093	0.39213	0.153662	0.0295685	0.00015601	0.000698812	0.0013523	0.0185159	0.169323	0.112203	0.0488693	0.237596	0.232669	0.0343948	0.0673822	0.036368	0.0309909	0.00445304
	FB26		0.00223963	0.00182407	0.00245549	3.44631e-07	0.0208158	0.0443511	0.00106167	0.00395349	0.00993856	0.00355307	0.0642065	0.00393477	0.00809849	0.00149075	0.0304252	0.00290931	0.0574107	0.00654452	0.0365926	0.00298487	0.0423511	0.00691557		FB26	0.0457912	0.0181387	0.0433907	1.11728e-05	0.00134565	0.0360786	0.10483	0.0218058	0.387573	0.476989	0.0161573	0.00484717	0.0745262	0.0179141	0.17287	0.0343061	0.0279066	0.0673009	0.000302387	0.00777576	0.133353	0.0419052
	FB27		0.0305599	0.0811573	0.0307431	0.000532046	0.0203104	0.0601561	0.00853589	0.00256524	0.00125324	0.00332172	0.0109007	0.0151094	0.00640975	0.00727723	0.231051	0.00513357	0.0918537	0.0641098	0.100172	0.0181733	0.00144301	0.00305322		FB27	0.0664416	0.0338362	0.0409422	0.0370247	0.0149319	0.0453083	0.0606448	0.120212	0.14248	0.164749	0.00425129	0.016769	0.0142176	0.375161	0.176071	0.0420024	0.0845379	0.0158199	0.0221359	0.0048016	0.108028	0.0313652
	FB28		0.00277387	1.50142e-06	0.00198156	0.0011668	0.0633424	0.0688623	0.0656367	0.000829931	0.00922285	0.0274287	0.0077315	0.0018571	0.165208	0.0913009	0.00533442	0.210981	0.000690894	8.2295e-05	0.000146862	0.0696733	0.0430475	0.0682788		FB28	0.182198	0.4774	0.0682525	0.380917	0.332224	0.523755	0.0178596	0.000499977	0.0741573	0.0113812	0.0678745	0.068995	0.101985	0.0203286	0.21838	0.00126766	0.283672	0.1697	0.391383	0.385587	0.250134	0.403401
	FB29		0.000232694	0.00237771	0.000282585	8.59652e-06	0.0319433	0.0650953	0.0746929	0.00228998	0.00137716	0.0205862	0.0179399	0.00666623	0.128778	0.0851292	0.0170313	0.202026	0.000526295	0.00197377	0.00132769	0.0660049	0.0312047	0.057858		FB29	0.248913	0.51787	0.109611	0.381161	0.35863	0.569582	0.0192061	0.00157231	0.0484843	0.00507775	0.0371232	0.0570479	0.087639	0.0296563	0.192561	0.00233353	0.26611	0.179471	0.383755	0.36337	0.194901	0.359312
	FB30		0.0501392	0.087461	0.0414551	0.00965215	0.0339135	0.0469219	0.0193788	0.00941947	0.00301797	0.00951508	0.0238302	0.0871983	0.0266941	0.0358275	0.00786975	0.0678755	0.0155338	0.0131256	0.0183101	0.0885829	0.00155194	0.0358094		FB30	0.330253	0.0950104	0.238128	0.0783406	0.0317195	0.139806	0.0435044	0.119159	0.0353855	0.0321296	0.00795464	0.113814	0.0437191	0.00654319	0.138872	0.00564259	0.173914	0.306148	0.380295	0.352384	0.199726	0.354057
	FB31		0.000255431	0.0558241	0.00392898	0.0675047	9.67261e-06	0.105099	0.00647151	0.0300081	0.00028771	0.0801348	0.124934	0.000952379	0.00109952	0.000869221	0.00901088	0.0022628	0.0171604	0.174632	0.0836295	0.0200433	0.00167121	0.0106417		FB31	0.0166161	0.0435604	0.0167066	0.000298581	0.00259481	0.0889045	0.00235131	0.105243	0.00302242	0.00137919	0.0584178	0.220748	0.203526	0.519015	0.114978	0.0698786	0.00829152	0.235802	0.112327	0.255848	0.00418617	0.147422
	FB32		0.00108267	0.000787295	0.000769362	0.0004657	0.00035205	0.000368533	0.0458007	0.00379314	0.00664058	1.0422e-07	0.0586093	0.00754567	0.0201164	0.03334	0.00255299	0.0369121	0.0331051	0.0936119	0.0707921	0.0333689	0.000385841	0.013007		FB32	0.0597448	0.0315676	0.034831	0.0414808	0.0511384	0.0184324	0.0986842	0.185842	0.685482	0.821683	1.12035e-09	0.203426	0.0216031	0.0254499	0.0553543	0.0455261	0.0231645	0.0355068	0.000110218	0.112011	0.000159735	0.0587118
FIELD HEAD MEASUREMENTS	FH01	Field Head measurements, measurements measured on the field using sartorial meter. The number indicates different measurement on the head.	0.00731801	0.0748628	0.00312528	0.0119188	0.00329464	0.193106	0.0174244	0.00354024	0.0259181	0.046378	0.00413006	0.162122	6.99679e-07	0.00287005	0.170429	0.0477554	0.178936	0.322426	0.299958	0.0202708	0.0597006	0.0458187		FH01	0.012593	0.208446	1.98353e-05	0.178101	0.135888	0.236308	0.0329321	0.00284753	0.000433163	0.015053	0.127324	0.0324259	0.00895481	0.0286211	0.211489	0.0314833	0.0163918	0.227784	0.0276799	6.38648e-05	0.000383098	0.000176571
	FH02		0.112948	0.00114319	0.11016	0.00375815	0.000646363	0.000407223	0.00618496	0.197481	0.00729345	0.224126	8.97521e-07	0.033216	0.050187	0.0357822	0.0644041	0.00507205	0.0676867	0.0929753	0.0991952	0.0128426	0.00525713	0.010667		FH02	0.0056843	0.0396769	0.0170076	0.0537259	0.0156889	0.0552545	0.231797	0.000392154	0.0213253	0.000857173	0.0212315	0.0899144	0.0341352	0.101377	0.415463	0.000886324	0.0595088	0.0542915	0.00299871	0.0412104	0.00721974	0.0123009
	FH03		0.0807015	0.0583039	0.0842531	0.000400869	0.0433847	0.0134713	0.00869483	0.0256004	0.0219425	0.00086582	0.00174103	0.0359462	0.026142	0.00874486	0.0181269	0.00702818	0.000941912	0.0403877	0.0140823	0.00299231	0.00127791	0.00248383		FH03	0.330029	0.00584124	0.372574	0.0466161	0.0706439	0.00254496	0.00409165	0.112377	0.00291649	0.00174446	0.0613691	0.0332921	0.0194089	0.0110722	0.0289188	0.174247	0.0341469	0.0477736	0.0668912	0.0780767	0.0243619	0.0188865
	FH04		0.0356004	0.000294559	0.0629598	0.0313378	0.00043568	3.54169e-06	0.0311213	0.030471	0.0649698	0.00228803	0.00177269	0.0715288	0.0689363	0.0449034	0.016037	0.000291233	0.0241519	0.0805985	0.0568381	0.000969226	0.00910832	0.00116197		FH04	0.185594	0.0627794	0.252454	0.117475	0.156419	0.02016	0.0172493	0.351122	0.000726765	0	0.00254246	0.0140185	0.240799	0.0115367	0.0170391	0.565249	3.09942e-05	0.0230511	0.00767787	0.257543	0.0221977	0.174687
	FH05		0.0194178	0.0152235	0.0196919	0.000273692	0.00453615	0.0100644	0.00712511	0.018111	0.0901922	0.0523322	0.0125741	0.000110098	0.0221567	0.00426367	2.1511e-05	0.000358302	0.00595411	0.00580274	0.00012319	0.0066965	0.0477969	0.00543589		FH05	0.0353111	0.106157	0.0541359	0.0416727	0.144656	0.0735287	0.250437	0.0764227	0.0792631	0.0323788	0.0696411	0.392954	0.00291428	0.0250834	0.21405	0.0143961	0.00331405	0.0287616	0.00250703	0.0821263	0.00024331	0.0388851
	FH06		0.00157211	2.63458e-05	0.0036369	0.00384549	0.00731081	0.00682512	0.00551532	0.000166273	0.00205958	0.0025937	0.012043	0.0363031	0.0349907	0.0216822	0.0162452	0.0573446	0.0383787	0.0448008	0.0521186	0.0131747	0.0243716	0.0226115		FH06	0.00243746	7.69801e-06	0.00323936	0.00133869	0.00566007	0.00195319	0.0867887	0.0272702	0.4132	0.530051	0.010035	0.191367	0.0512071	0.370839	0.324137	0.00500094	0.0409251	0.0441901	0.00130146	0.168172	0.0302417	0.128573
	FH07		0.0122466	0.0194023	0.0266364	0.0244423	0.00603481	0.0753891	0.0364207	0.00290362	0.000625955	0.00078444	0.0553988	0.000299591	0.0232782	0.0264361	0.0544084	0.00132334	0.00512752	0.0172824	0.0121378	0.00558608	0.00018175	0.00103259		FH07	0.18555	0.0629191	0.144589	0.0228788	0.0236484	0.0891395	0.0398946	0.12618	0.104794	0.0448095	0.0367457	0.0284438	0.109929	0.171061	0.0987363	0.185867	0.0650712	0.083155	0.00106835	0.0432568	0.00424011	0.0298838
	FH08		0.0817031	0.00109226	0.0730142	0.00840491	0.0482212	0.0340917	0.0339706	0.0476746	0.022883	0.0114084	0.0125493	0.000395302	0.0380248	0.0152939	0.00722016	0.0057625	0.0424158	0.012594	0.034415	0.106582	0.0212349	0.0693166		FH08	0.147478	0.0938271	0.11708	0.0148926	0.0473943	0.119212	0.00172319	0.221832	0.0114457	0.00282885	0.00233054	0.00177511	0.399576	0.0147839	0.187208	0.43062	0.0098222	0.0126596	0.000154631	0.165748	0.146738	0.19175
	FH09		0.000198004	0.00356519	0.00809507	0.0607681	0.0131464	0.0412395	0.0211648	0.0122606	0.153787	0.0146559	0.00602092	0.0057871	0.0135313	0.00170434	0.0158644	0.0143455	0.0473008	0.0160237	0.0399577	0.0843396	0.122985	0.126408		FH09	0.00301442	0.0373031	0.00989922	0.0350042	0.0423514	0.0300822	0.044613	0.109264	0.193615	0.0707409	0.187247	0.19865	0.308216	0.0700094	0.105447	0.206953	0.0123513	0.110054	0.0705631	0.0532523	0.27505	0.135311
	FH10		0.003612	0.0444433	0.00139238	0.00690891	0.0161466	0.181069	0.03768	0.00485873	0.0385301	0.00524647	0.00859895	0.109161	0.00165333	0.0234868	0.00284838	0.0377824	1.21103e-06	0.00264106	0.000680394	0.0055484	0.0326967	0.0195374		FH10	0.00720002	0.420152	0.0026724	0.293543	0.394739	0.38735	0.568619	0.080708	0.0409703	0.00805153	0.118853	0.24927	0.0288573	0.0197853	0.0459641	0.133205	0.150077	0.031907	0.150955	0.0069966	0.0436644	0.000484835
	FH11		0.0220062	0.229398	0.00853349	0.0417265	0.0596558	0.166041	0.0127204	0.00649395	0.023408	0.0294151	0.0451794	0.0561295	0.0946292	0.0417672	0.0983513	0.0013629	0.0103851	0.0201651	0.0180946	0.100522	0.0290193	0.0739358		FH11	0.0210582	0.634129	0.114617	0.640264	0.423903	0.710018	0.236965	0.367903	0.0759202	0.0322581	0.134648	0.0745299	0.0322045	0.00495431	0.033824	0.151803	0.233428	0.00056089	0.140719	0.000723476	0.0588903	0.00568428
	FH12		0.00597372	5.95384e-07	0.0186729	0.0336318	0.00236566	0.00271552	0.0107533	0.0784909	0.0052338	0.0213508	0.00880612	0.04428	9.8477e-05	0.00165817	0.0347209	1.78674e-05	0.0160288	0.00785337	0.0153116	0.00966613	8.07015e-05	0.00355997		FH12	0.177904	0.0004175	0.184391	0.00684336	0.0229012	0.00426911	0.210882	0.718447	0.000878201	0.00505989	0.00329168	0.430681	0.403041	0.0670065	0.00556117	0.315985	0.0420388	0.0777767	0.0942229	0.104614	0.101891	0.125089
	FH13		0.0167298	0.0592451	0.0198267	0.000368546	0.00898648	0.056576	0.00151264	0.0550478	0.0168488	0.0866006	0.00371836	0.0330194	0.0231487	0.0111306	0.0939608	0.00280784	0.111404	0.159326	0.166461	0.0698062	0.0587209	0.0790289		FH13	0.041468	0.0891413	0.107761	0.279954	0.054653	0.10407	0.0159091	0.0193083	0.00332184	9.22424e-05	0.112609	0.0430951	0.148898	0.303363	0.0959706	0.0501636	0.211482	0.193085	0.0106383	0.0422003	0.00434559	0.0144106
	FH14		0.0158579	0.0549893	0.0353797	0.0344802	0.0219366	0.0287533	0.00942141	0.0251901	0.00500219	0.000440541	0.000530927	0.0137846	0.0606536	0.0439323	0.102721	0.0049379	0.0151045	0.0135967	0.0182861	0.0107558	0.0679397	0.0401688		FH14	0.104803	0.0303201	0.140305	0.0602447	0.158716	0.000356296	0.0323802	0.0814169	0.0583966	0.114219	0.00648878	0.00869028	0.0522155	0.0159113	0.084761	0.228344	7.63068e-05	0.104223	0.0338535	0.100427	0.0196927	0.0780672
	FH15		0.0188631	0.105903	0.0321154	0.0138298	0.0455576	0.0515426	0.00213605	0.00531551	0.00990838	0.00269185	0.0207827	0.0575934	0.0336543	0.0582763	0.0520592	0.0119245	0.00847285	8.55285e-05	0.00286919	0.00647833	0.0122279	0.0112057		FH15	0.140273	0.0029751	0.134246	0.000174049	0.0473291	0.0029163	0.010896	0.119768	0.0878483	0.0754362	0.0133913	0.0803001	0.00551773	0.197329	0.0105424	0.0908741	0.0613449	0.000889174	0.0408124	0.0630242	0.0030967	0.0398912
	FH16		0.00102827	0.0174733	0.00829508	0.0355925	0.00205468	0.0532542	0.0217232	0.0239727	0.107098	0.0468089	0.0083732	0.0885543	0.066264	0.0426263	0.0645519	0.00116308	0.12926	0.192327	0.196892	0.0337033	0.102454	0.0774407		FH16	0.0612277	0.000591622	0.0481694	0.0068322	0.00311154	6.51373e-06	0.0544902	0.160778	0.00200008	0.00641026	0.00415784	0.125477	0.010211	0.40704	0.0560949	0.0381787	0.0895601	0.192142	0.000276858	0.000753122	0.0150275	0.0045142
	FH17		0.00228578	0.102549	0.00990763	0.0264329	0.00394336	0.142823	0.0112137	0.0517929	0.119164	0.0231225	0.00229964	0.0724546	0.116115	0.0728113	0.0680618	0.00408109	0.103033	0.176049	0.168111	0.0820634	0.0777022	0.0986046		FH17	0.0265319	0.0200069	0.025021	1.02289e-06	0.0367667	0.0101033	0.01687	0.116351	7.85185e-05	1.14915e-05	0.000582297	0.0706279	0.0330634	0.442992	0.0711315	0.0273768	0.0804614	0.13376	0.000133896	0.00576668	0.0155664	0.0104926
	FH18		0.0564759	0.0534088	0.0565463	0.0011023	0.0408881	0.011684	0.0144037	0.0125843	0.0150109	0.0258947	0.0250518	0.0981457	0.00121225	1.31871e-05	0.0216784	0.0410107	0.0573861	0.0375624	0.0610301	0.00262281	0.00099578	0.00212096		FH18	0.0410962	0.00902774	0.029829	0.00929824	0.00378114	0.0362665	0.0610747	0.0307639	0.0237789	0.000161852	0.221379	0.0238347	0.139366	0.022372	0.00529043	0.246776	0.141128	0.006909	0.0556352	0.228643	0.0196632	0.155037
	FH19		0.0413113	0.0230665	0.0372677	0.003871	0.0115485	0.00954838	0.00102106	0.0132321	0.0347472	0.0172093	0.00570483	0.000199385	0.0227237	0.0268373	0.000191297	0.0194649	0.00824388	0.0423135	0.00196092	0.0137227	0.000383365	0.0058656		FH19	0.00115779	0.561102	0.0235838	0.569274	0.388938	0.616831	0.00263681	0.0649018	0.196766	0.0437158	0.373385	0.0274918	0.0204314	0.0119361	0.00427963	0.0050225	0.2189	0.0230384	0.0714118	0.0461525	0.114882	0.0808417
	FH20		0.00065637	0.0185971	0.000527628	0.000151448	0.0102958	0.0873096	0.00257132	0.00321478	0.0081519	0.000710437	0.0690598	0.0106462	0.0621021	0.0632594	0.0535919	0.0340184	0.137423	0.149854	0.18094	0.00359178	0.00733069	0.00647617		FH20	0.00626438	0.0305932	0.0158175	0.039316	0.025134	0.0306419	0.00796937	0.187799	0.00149995	0.000359583	0.0436851	0.110668	0.252599	0.0432972	0.217174	0.275081	0.00237584	0.0538137	0.0269084	0.0867255	0.413622	0.210911
	FH21		0.00738378	0.0876403	0.00915775	0.000391969	0.01156	0.273654	0.0173285	0.000278173	0.0223737	0.0380724	0.00951808	0.0493866	0.00301406	0.00123788	0.0410672	0.00487398	0.0472783	0.162721	0.113308	0.0187658	0.102437	0.063812		FH21	0.0136668	0.559082	0.00183177	0.398794	0.61468	0.461935	0.0735755	0.0992204	0.0697595	0.0362083	0.000406256	0.0831577	0.0160202	0.0430947	0.0823729	0.135542	0.173024	0.104085	0.0180707	0.0809585	0.0001456	0.0426475
HEAD MEASUREMENT PROGRAM	HMP1	Head measurements measured with the use of computer programm. The number indicates different measurement on the head.	0.0122095	0.0388043	0.0225687	0.0130927	0.0111258	0.147226	0.000578676	0.0238889	0.204176	0.0729681	0.0214572	0.0424697	0.0331037	0.0162785	0.00870388	0.0185238	0.0247474	0.116805	0.071931	0.079487	0.171927	0.149303		HMP1	0.0569022	0.0313594	0.0342645	0.0348762	0.0292652	0.0290378	0.0905689	0.00100242	0.103393	0.0789512	0.0463328	0.0829897	0.0130672	0.00723304	0.158741	0.0155005	0.505424	0.031759	0.397888	0.0434892	1.21141e-05	0.02148
	HMP2		0.01907	0.0511639	0.0307107	0.010416	0.0122613	0.184633	0.0130665	0.0151412	0.259107	0.0550451	0.0157297	0.0476711	0.0409245	0.016613	4.44072e-07	0.0295718	0.0158433	0.106891	0.058089	0.0674035	0.156412	0.132054		HMP2	0.0608653	0.044114	0.0354676	0.0423323	0.0421015	0.0402532	0.0423825	0.00269776	0.180726	0.178378	0.0222198	0.0610101	0.00361601	0.00486693	0.278876	0.0117037	0.482557	0.0432181	0.403102	0.0864941	0.000514119	0.0399096
	HMP3		0.0498487	0.0267737	0.0712196	0.012345	0.0153572	0.127322	0.0272932	0.00907827	0.225292	0.0287717	0.0241226	0.0193662	0.0395466	0.0198157	0.000100793	0.0364849	0.00368315	0.057932	0.0064935	0.042942	0.156214	0.111154		HMP3	0.112562	0.092535	0.0792848	0.0312621	0.101057	0.076838	0.0165184	0.00323577	0.160006	0.177838	0.0298328	0.155203	0.00754166	0.0275047	0.165506	6.41702e-05	0.3714	0.010802	0.264073	0.066529	0.0140862	0.018699
	HMP4		0.112911	0.0117138	0.134446	0.00277813	0.00440442	0.0482433	0.0684359	0.000202905	0.105625	0.00725484	0.00902627	0.0144187	0.0161931	0.014513	0.0143302	0.0725054	0.0447493	1.04603e-06	0.0177143	0.00659219	0.0261086	0.0181106		HMP4	0.0621056	0.00665406	0.0662394	0.00405359	0.00596579	0.006321	0.017204	0.00435582	0.185897	0.257042	0.000223885	0.0614032	0.151313	0.163031	0.224599	0.102468	0.0975684	0.0246437	0.102652	0.225152	0.00158251	0.103087
	HMP5		0.0255256	0.00990817	0.0436835	0.0192	0.0406991	0.122264	0.0104685	0.000788598	0.195046	0.00428413	0.0209501	0.0152187	0.00112375	1.13944e-05	0.00362978	0.000127054	0.00402414	0.0740211	0.030442	0.0151949	0.0988453	0.058761		HMP5	0.0424904	0.0135536	0.0315994	0.00798699	0.0315579	0.00488962	7.4962e-05	0.00657395	0.376824	0.405279	0.022129	0.00884531	0.0100069	0.0697309	0.37171	9.94497e-05	0.204048	0.03031	0.188569	0.130373	4.70311e-06	0.0651575
	HMP6		0.00132251	0.00749756	0.00241985	0.00135698	0.0451848	0.0106224	0.0129575	0.0127979	0.00227976	0.0152573	0.0133783	0.0293743	0.00488525	7.48091e-06	0.00697511	0.00364835	0.00837654	0.000822776	0.0019037	0.0136395	0.00302456	0.00124427		HMP6	0.0123384	0.0269773	0.00712561	0.0088683	0.0638529	0.0094709	0.0263491	0.0629412	0.244635	0.372888	0.00543999	0.027937	0.265484	0.178147	0.271521	0.089793	0.0223055	0.0144066	0.0316513	0.311362	0.102612	0.270905
	HMP7		0.0216793	0.0329382	0.0294817	0.0035075	0.0392051	0.00191349	0.00372045	0.027671	0.0512094	0.020608	0.0220021	0.0648798	0.0278484	0.00835991	0.0113444	0.00553338	0.00543686	0.0024251	0.00502642	0.0425614	0.000257272	0.0154972		HMP7	0.00417546	0.00412802	0.000505249	0.0263978	0.000377864	0.00798539	0.0296303	0.1052	0.23559	0.316938	0.0151468	0.0220888	0.534189	0.383144	0.0658599	0.359087	0.0714817	0.0336297	0.00991716	0.376598	0.19608	0.369248
	HMP8		0.00403225	0.0204882	0.0123184	0.0214561	0.0199338	0.0025214	0.0112585	8.50787e-05	0.0557323	0.0209205	0.0115286	0.0295978	0.0297123	0.0231927	7.607e-05	0.00114324	0.00804842	0.0242734	0.017857	0.049353	0.0311607	0.0486818		HMP8	0.00810539	0.00192642	0.00661342	0.000582493	0.0195668	0.000429795	0.0589785	0.0413619	0.100179	0.201749	0.0392115	0.0673713	0.384787	0.318739	0.182699	0.124545	0.0447759	0.0229482	0.00567435	0.270549	0.175299	0.282945
	HMP9		0.0150465	3.58652e-05	0.0314398	0.0260939	0.029403	0.0354364	0.00831923	0.0390169	0.0520985	0.0189167	0.00574476	0.00680496	0.0215096	0.0106103	0.0259279	0.0283089	0.000754692	0.00170182	9.18526e-06	0.00144179	0.00468506	0.00332139		HMP9	0.00149831	0.164884	0.014792	0.115661	0.337261	0.0723593	0.00369146	0.0175533	0.175334	0.290159	0.00185334	0.0343534	0.140201	0.103948	0.0618171	0.00186242	0.00313732	0.0175318	0.000948509	0.0589298	0.125501	0.0961597
	HMP10		9.93911e-05	0.0334376	0.000159172	5.26027e-05	0.11924	0.0118688	0.0144872	0.0910846	0.00338294	0.0577021	0.00902327	3.41304e-05	0.0755691	0.037327	0.0019364	0.0275726	0.00339939	0.00435894	0.00482195	0.017334	0.0431969	0.0350189		HMP10	0.00108882	0.0766086	0.000885745	0.0623763	0.1406	0.0387488	0.0623061	0.116699	0.124401	0.248569	0.030317	0.385461	0.26178	0.226707	0.130174	0.0387629	0.0548976	0.0131853	0.0126541	0.250671	0.271775	0.311441
	HMP11		0.00924754	0.00527406	0.0168281	0.00926278	0.0266034	0.00497235	0.00710897	0.0768122	0.0727575	0.101801	0.0674827	0.173085	0.00253716	0.000345834	0.00265837	0.000460397	0.0186529	0.000251249	0.0088523	0.00310724	0.000539475	0.00198958		HMP11	1.86638e-05	0.082845	0.00100559	0.0210796	0.150923	0.0422855	0.0218087	0.030018	0.00095095	0.00066663	0.002098	0.0524747	0.0881359	0.153452	0.138659	0.009643	0.00788128	0.0566726	0.0389612	0.0377287	0.0598084	0.0542783
	HMP12		0.0194484	0.0382694	0.0297578	0.00782001	0.0461257	0.00209229	0.000322445	0.00445097	0.206667	0.0211416	0.0257218	0.0297695	0.00845029	0.000712589	0.0504088	0.00133561	8.31106e-06	0.00549627	0.00147819	0.0030311	0.0144597	0.00926169		HMP12	0.000235715	0.00607056	0.000444082	0.000626169	0.000201861	0.0176278	0.00613635	0.272454	0.0260356	0.0458235	0.00186017	0.156191	0.234098	0.0157403	0.0226978	0.185062	0.00454474	0.00162404	0.00080517	0.180862	0.281917	0.258416
	HMP13		0.0615657	0.000259315	0.111898	0.0613385	0.00402734	0.00196063	0.0523573	0.000183765	0.332508	0.0150371	0.0148964	0.0950124	0.0106679	0.0291674	0.0511437	0.0113389	0.0362303	0.0146279	0.0323873	0.0082676	0.00641069	0.00910304		HMP13	0.0409926	0.099902	0.0863146	0.155446	0.00420103	0.211149	0.584987	0.208173	0.0223351	0.0353868	0.0541407	0.145305	0.000229145	0.0566374	0.0111922	0.00709251	0.253716	0.391844	0.520679	0.168685	0.297697	0.253735
	HMP14		0.0139185	0.0210156	0.00536049	0.0266585	0.0344457	3.77966e-05	0.000124438	0.00667899	0.0187866	0.00348554	0.0080779	0.00531273	0.000315848	0.00161941	0.00308356	0.000123591	0.0685727	0.0235158	0.0581499	0.00372067	0.00805204	0.00684749		HMP14	0.397717	0.414718	0.252165	0.195397	0.573455	0.283438	0.0010336	0.105447	0.262481	0.345141	0.088033	0.00190463	0.0647923	0.0104783	0.0983765	3.10621e-05	0.255414	0.00750138	0.109674	0.089825	0.000984049	0.0505313
	HMP15		0.0252535	0.00268719	0.0607888	0.0699158	0.0508848	0.027185	0.0373364	0.0351205	0.133319	0.00112689	0.0251809	0.012217	0.00244796	0.0016975	0.0128718	0.00120039	0.0313461	0.0440531	0.0464445	0.0160125	0.00409965	0.00130593		HMP15	0.111056	0.0363079	0.1501	0.0676592	0.147712	0.00291635	0.0252504	0.00768908	0.222465	0.185803	0.0347366	0.0115871	0.0413391	0.0329513	0.00212832	0.145134	0.0354041	0.0340064	0.058749	0.0818396	0.0142907	0.0244523
	HMP16		0.0472837	0.00156145	0.0280388	0.0378412	0.0464079	0.0293451	0.001757	0.00549709	0.0513016	0.00619188	0.000865896	0.00505973	9.30757e-06	0.00274237	3.64801e-05	0.00712464	0.0116045	0.000388253	0.00604801	0.0262154	0.00157893	0.00483304		HMP16	0.122651	0.00370926	0.129454	0.00669907	0.0547758	0.00297752	0.0179862	0.00469085	0.119137	0.109992	0.0103663	0.00782681	0.0117066	0.198839	0.0477087	0.0332865	0.0861718	0.016178	0.0225297	0.000351522	0.10881	0.0200828
	HMP17		0.131939	0.0769469	0.0719318	0.131505	0.112858	0.0010178	0.00960528	0.00795377	0.126473	0.0407689	0.0154741	0.028119	0.0399234	0.054683	0.00793917	0.014931	0.0193811	0.0535621	0.0409097	0.00067988	0.000750918	0.000854429		HMP17	0.683952	0.0708044	0.615364	0.00495174	0.0382492	0.087476	0.0209507	0.187459	0.000680219	0.00187993	0.0204646	0.00301201	0.149211	0.00979173	0.144066	0.108828	0.278603	0.045297	0.262738	0.300488	3.31871e-05	0.152922
	HMP18		0.123959	0.0535991	0.0876735	0.0543796	0.063575	0.00316548	0.00867518	0.0335328	0.07483	0.00633663	0.00123471	0.021075	0.0297876	0.0601947	0.000850962	0.00726289	0.0804311	0.0205561	0.0624726	0.00659142	0.0380556	0.00376109		HMP18	0.5333	0.12031	0.468626	0.00902669	0.0828948	0.132667	0.0695229	0.0583818	0.000228296	0.0113403	0.000269109	0.0210842	0.138571	0.00140725	0.0463245	0.109523	0.240709	0.00238927	0.116175	0.138367	0.0469008	0.0322311
	HMP19		0.0472837	0.00156145	0.0280388	0.0378412	0.0464079	0.0293451	0.001757	0.00549709	0.0513016	0.00619188	0.000865896	0.00505973	9.30757e-06	0.00274237	3.64801e-05	0.00712464	0.0116045	0.000388253	0.00604801	0.0262154	0.00157893	0.00483304		HMP19	0.122651	0.00370926	0.129454	0.00669907	0.0547758	0.00297752	0.0179862	0.00469085	0.119137	0.109992	0.0103663	0.00782681	0.0117066	0.198839	0.0477087	0.0332865	0.0861718	0.016178	0.0225297	0.000351522	0.10881	0.0200828
	HMP20		0.178052	0.00129461	0.220204	0.0090329	0.00743906	0.00165202	0.0112847	0.00338705	0.00130485	0.000748559	0.000734234	0.00241294	0.00123349	0.00438879	0.000256691	0.0133617	0.00028379	0.0160905	0.002707	0.000236168	0.0141773	0.00322632		HMP20	0.360177	0.176392	0.503353	0.266252	0.217315	0.133299	0.0353732	0.536667	0.001334	0.00632275	0.167795	0.0315207	0.0691997	0.0884798	0.00383032	0.290567	0.00625042	0.019596	0.000312913	0.0704472	0.00761614	0.0238036
	HMP21		0.0126569	0.0161211	0.0185476	0.00379517	0.0132904	0.0030238	0.014467	0.00640925	0.0710348	0.00525109	0.00852323	0.0189443	0.00161919	0.00159272	0.00247804	0.00891921	0.0151732	0.000246266	0.00731846	0.0234014	0.00241879	0.0125995		HMP21	0.0404702	0.471851	0.00269057	0.335309	0.479379	0.412682	0.146625	0.0960767	0.0347968	0.0237213	0.0594442	0.0756652	0.102732	0.017587	0.00936537	0.273295	0.0928783	4.32373e-05	0.0538359	0.0490141	0.0123281	0.040102
	HMP22		0.0360286	0.00302827	0.0420939	0.000546181	0.000216254	0.00370086	0.000124145	0.00129304	0.0991108	0.00031421	0.00138407	0.00183201	0.0185362	0.00931244	0.00304687	0.0313938	0.00644596	5.86058e-06	0.00245122	0.0330771	0.00325448	0.0176304		HMP22	0.0441786	0.370851	0.00571371	0.268827	0.311299	0.366756	0.10943	0.109064	0.00013001	0.000313841	0.0264737	0.0615463	0.132712	0.00197572	0.0311293	0.241389	0.0696551	7.04715e-05	0.0409735	0.0634367	0.0299193	0.0605079
	HMP23		0.0215189	0.000389729	0.0331323	0.00900204	0.000309721	7.90644e-05	0.00172204	2.83998e-05	0.0981266	0.00505211	0.00115077	0.0100652	0.0337396	0.0121452	0.00272197	0.016189	6.62947e-08	2.76111e-05	5.92135e-06	0.0808825	0.000232421	0.028101		HMP23	0.00235431	0.227066	0.00463667	0.216829	0.250228	0.187286	0.0623268	0.159965	0.0084188	0.0162875	0.0265349	0.0492155	0.343473	0.0451583	0.0703047	0.438771	0.051786	0.0583407	0.00142845	0.312981	0.112747	0.278285
	HMP24		0.0102063	0.00241041	0.0245501	0.0281934	0.00174371	0.000586716	0.000580449	0.00240417	0.124223	0.0299262	0.0100417	0.048608	0.047026	0.0212356	7.08718e-05	0.0011717	0.0203935	0.0108032	0.0200336	0.0733754	0.0172029	0.0498315		HMP24	0.00276228	0.00854194	0.000822157	0.00812276	0.00465408	0.0105146	0.0841184	0.135592	0.107178	0.213935	0.0868492	0.164469	0.447089	0.176104	0.170889	0.308465	0.0163092	0.0286717	6.99048e-06	0.466226	0.243307	0.457427
	HMP25		0.00071153	0.00451695	0.00442961	0.0160761	0.0520915	0.0214233	0.00611546	0.0010018	0.00522303	0.0227881	0.000167966	0.0378354	0.00098913	0.000734375	0.0101231	0.0053036	0.00535763	3.84373e-05	0.00186318	0.0120571	4.51673e-05	0.00346778		HMP25	0.000421136	0.381232	0.0311246	0.400722	0.54261	0.253629	0.0407559	0.00457851	0.253337	0.33948	1.68331e-05	0.0812748	0.0206523	0.0818219	0.0667966	0.0399672	0.0554748	0.000267311	0.0344149	0.0664248	0.239535	0.13938
	HMP26		0.0126066	0.00961819	0.0129383	0.000123465	0.00477036	0.00402467	0.0149104	0.00744186	0.036943	0.0195467	0.00648167	0.0456257	2.56108e-05	4.66231e-05	0.0100138	0.00646967	0.0336196	0.00379568	0.0213855	0.0130296	0.000541114	0.00258832		HMP26	0.0357233	0.547828	0.000452259	0.42919	0.554268	0.480512	0.105619	0.0760339	0.0790399	0.0815049	0.0250915	0.0254495	0.0759947	0.0335111	0.000886895	0.24231	0.109824	0.000111155	0.0588454	0.0173223	0.00249152	0.0127203
	HMP27		0.0136454	0.00722282	0.0163519	0.000386348	0.00595735	0.00135337	0.00925563	0.000160295	0.0679754	0.00534377	0.000130745	0.0165017	0.000183281	1.99479e-05	0.0171365	0.0250055	0.0223652	9.02768e-05	0.0098295	0.0117249	0.00043808	0.00518937		HMP27	0.0383878	0.33782	0.00249725	0.320553	0.294284	0.326691	0.119321	0.0459566	0.0975394	0.0703038	0.0419553	0.0122073	0.179244	0.00121137	0.00788298	0.236249	0.123727	1.37664e-05	0.0705795	0.0298165	0.0145053	0.0286836
	HMP28		0.00626639	0.000112413	0.00310189	0.00775285	6.79831e-05	3.65018e-05	0.0259734	0.0056135	0.00853163	0.00519197	0.00390781	0.0203653	0.000443787	0.00212792	0.0268924	0.0168899	0.0304366	0.00854305	0.0242879	0.0135519	0.00548019	0.000616017		HMP28	0.00597054	0.534178	0.012731	0.576553	0.538911	0.469471	0.153756	0.129748	0.0655201	0.0682714	0.00856508	0.00916314	0.221176	0.000140517	0.00124303	0.427578	0.251572	0.00212918	0.122888	0.0393144	0.000934614	0.0232679
	HMP29		0.000451439	0.00809591	1.68097e-07	0.00546398	0.0133686	1.13298e-05	0.0455254	0.00405893	0.00249842	0.00862774	0.00786139	0.03502	0.00057715	0.000646869	0.0157124	0.00875188	0.00687418	0.00289383	0.000664941	0.0071909	0.00013126	0.00168764		HMP29	0.00496899	0.235734	0.00744856	0.391189	0.166125	0.256946	0.198301	0.135714	0.00098539	0.00563124	0.00373321	0.0138878	0.484794	0.163142	0.00382336	0.44326	0.445081	0.00341443	0.218925	0.0935528	0.0183491	0.0727271
	HMP30		0.00201269	0.0516167	0.00380544	0.00237441	0.104741	0.000612866	0.00103763	0.0120406	0.00178191	5.59581e-05	0.00120667	0.00359103	0.00251359	0.00173912	0.0118117	0.00112237	0.000817231	0.00269925	0.00191162	0.0302256	0.00407844	0.0176878		HMP30	0.0324201	0.437888	0.00231171	0.261722	0.66626	0.272943	0.0476139	0.00148245	0.156172	0.182935	0.0635982	0.000727389	0.0250532	0.0828567	0.0107443	0.049047	0.0278936	0.00144734	0.0108708	0.00478208	0.0589188	0.0206049
	HMP31		0.0218455	0.0050874	0.0281828	0.002005	0.0151188	0.000910927	0.00456321	0.0105312	0.060425	0.00574104	0.0207064	0.0168068	0.01184	0.0110547	0.000815158	0.0184405	0.0142997	0.000510662	0.00751462	0.0707716	0.00349713	0.0328575		HMP31	0.0404702	0.471851	0.00269057	0.335309	0.479379	0.412682	0.146625	0.0960767	0.0347968	0.0237213	0.0594442	0.0756652	0.102732	0.017587	0.00936537	0.273295	0.0928783	4.32373e-05	0.0538359	0.0490141	0.0123281	0.040102
	HMP32		0.0531081	0.000969412	0.0544078	0.000551753	0.00100576	9.74262e-05	0.000672562	0.00166175	0.0700818	0.000989971	0.00318343	0.000389299	0.0407334	0.0281512	0.00260415	0.0475664	0.0111911	0.00112542	0.00695307	0.0819471	0.00629187	0.041465		HMP32	0.0441786	0.370851	0.00571371	0.268827	0.311299	0.366756	0.10943	0.109064	0.00013001	0.000313841	0.0264737	0.0615463	0.132712	0.00197572	0.0311293	0.241389	0.0696551	7.04715e-05	0.0409735	0.0634367	0.0299193	0.0605079
	HMP33		0.028052	0.00640959	0.0345162	0.00130815	0.00471289	0.00151433	0.00191404	0.000552173	0.0547068	0.00956237	0.00351336	0.0197759	0.0481756	0.027103	0.00481389	0.0192431	0.00285454	0.00350219	0.00396647	0.127542	0.00191763	0.0502155		HMP33	0.00235431	0.227066	0.00463667	0.216829	0.250228	0.187286	0.0623268	0.159965	0.0084188	0.0162875	0.0265349	0.0492155	0.343473	0.0451583	0.0703047	0.438771	0.051786	0.0583407	0.00142845	0.312981	0.112747	0.278285
	HMP34		0.00986492	0.0194759	0.0175724	0.00897693	0.0315102	5.0865e-05	0.00141387	0.000198413	0.0607509	0.0448641	0.00110472	0.0676512	0.0406962	0.0283985	0.00246904	5.11189e-05	0.00329385	0.000132655	0.00175868	0.073666	0.0292778	0.0601554		HMP34	0.00276228	0.00854194	0.000822157	0.00812276	0.00465408	0.0105146	0.0841184	0.135592	0.107178	0.213935	0.0868492	0.164469	0.447089	0.176104	0.170889	0.308465	0.0163092	0.0286717	6.99048e-06	0.466226	0.243307	0.457427
	HMP35		2.29003e-05	0.00434015	0.000452084	0.00738921	0.0958778	0.054586	0.000750177	0.00510024	0.000866021	0.0253498	0.00608665	0.035043	0.00236077	0.000549856	0.0224149	0.0137756	6.02122e-05	0.00401265	0.00131014	0.0448336	0.000703219	0.011119		HMP35	0.000421136	0.381232	0.0311246	0.400722	0.54261	0.253629	0.0407559	0.00457851	0.253337	0.33948	1.68331e-05	0.0812748	0.0206523	0.0818219	0.0667966	0.0399672	0.0554748	0.000267311	0.0344149	0.0664248	0.239535	0.13938
	HMP36		0.0234545	0.00464	0.0246522	8.21773e-05	0.013839	0.00084367	0.00186391	0.0152402	0.0400704	0.0247326	0.0252595	0.0489233	0.00547076	0.00295312	0.00442289	0.0174141	0.0224108	0.00166297	0.0131544	0.0560395	0.0010667	0.0131563		HMP36	0.0357233	0.547828	0.000452259	0.42919	0.554268	0.480512	0.105619	0.0760339	0.0790399	0.0815049	0.0250915	0.0254495	0.0759947	0.0335111	0.000886895	0.24231	0.109824	0.000111155	0.0588454	0.0173223	0.00249152	0.0127203
	HMP37		0.0305859	0.00741379	0.0390109	0.00242855	0.0312835	0.00439278	4.56011e-05	0.000996589	0.104684	0.00974972	0.0131483	0.0216328	0.0128028	0.0038175	0.00817189	0.0580718	0.0081474	0.00178336	0.00130633	0.0670103	3.70238e-06	0.0214295		HMP37	0.0383878	0.33782	0.00249725	0.320553	0.294284	0.326691	0.119321	0.0459566	0.0975394	0.0703038	0.0419553	0.0122073	0.179244	0.00121137	0.00788298	0.236249	0.123727	1.37664e-05	0.0705795	0.0298165	0.0145053	0.0286836
	HMP38		0.0178378	0.000769949	0.0154838	0.00238197	0.0183033	0.0107159	0.00160053	0.000502515	0.0238329	0.0105241	0.00308489	0.0275832	0.00753398	0.000273841	0.0110254	0.0452158	0.00662105	0.000589067	0.0040171	0.074929	0.0139665	0.00796725		HMP38	0.00597054	0.534178	0.012731	0.576553	0.538911	0.469471	0.153756	0.129748	0.0655201	0.0682714	0.00856508	0.00916314	0.221176	0.000140517	0.00124303	0.427578	0.251572	0.00212918	0.122888	0.0393144	0.000934614	0.0232679
	HMP39		0.00568839	0.00016453	0.00648911	3.74164e-05	0.00342043	0.00626491	0.0120864	3.04206e-05	0.0309103	0.0234687	0.0658996	0.0697668	0.00583829	0.000301451	0.00312021	0.0347533	0.00265557	0.0321027	0.0146565	0.0549707	0.00699393	0.00737065		HMP39	0.00496899	0.235734	0.00744856	0.391189	0.166125	0.256946	0.198301	0.135714	0.00098539	0.00563124	0.00373321	0.0138878	0.484794	0.163142	0.00382336	0.44326	0.445081	0.00341443	0.218925	0.0935528	0.0183491	0.0727271
	HMP40		0.00306164	0.0149354	0.00317	2.17627e-05	0.0696892	0.0115899	0.00340529	0.00988116	0.00150013	0.000110981	0.0011305	0.000571594	0.00793505	0.00864332	0.0113809	0.00218636	0.00334011	0.00786587	0.00645073	0.0589987	0.00961176	0.036303		HMP40	0.0324201	0.437888	0.00231171	0.261722	0.66626	0.272943	0.0476139	0.00148245	0.156172	0.182935	0.0635982	0.000727389	0.0250532	0.0828567	0.0107443	0.049047	0.0278936	0.00144734	0.0108708	0.00478208	0.0589188	0.0206049
	HMP41		0.02863	0.0358532	0.0448089	0.0132456	0.0858013	0.00202213	0.000760017	0.0137324	0.0263948	0.0302676	0.0244625	0.0199179	0.0014699	0.00220256	0.0441341	0.00052754	3.29794e-05	0.00448927	0.00134899	0.000875489	0.0107179	0.00530041		HMP41	0.105911	0.0151071	0.137762	0.0506103	0.0191138	0.0808107	0.1341	0.207231	0.0226296	0.0349466	0.208413	0.018246	0.00645927	0.446368	0.122271	0.00169738	0.0265524	0.453986	0.242529	0.316342	0.176238	0.316254
	HMP42		0.082929	0.00313575	0.0979551	0.00168465	0.0851711	0.0522817	0.0838338	0.000973883	0.000716018	0.0018891	0.00757008	0.000715091	0.00734285	0.00561151	0.0834136	0.0125822	0.0228816	0.0323468	0.033999	0.0554769	0.00821029	0.0334164		HMP42	0.0584486	0.089691	0.099564	0.107662	0.0553965	0.10435	0.530623	0.467032	0.00321137	0.0269115	0.0144268	0.525975	0.198444	0.00304522	1.06306e-06	0.288995	0.24225	0.0576917	0.250908	0.0560978	0.00013464	0.0297604
	HMP43		0.0379895	0.00699309	0.0445979	0.000658033	0.029698	0.0880565	0.0301388	0.0238154	0.000407914	0.00443606	0.000757379	0.00469735	7.86371e-05	0.000602341	0.0150187	0.0575588	0.0024769	0.0141233	0.00812597	0.0658099	0.00640455	0.0355966		HMP43	0.110286	0.137189	0.217969	0.343333	0.119175	0.132897	0.213749	0.499837	0.00346194	0.00435452	0.0199624	0.0241363	0.425839	0.00578532	0.219985	0.70977	0.325882	0.0640181	0.321398	0.0230287	0.00154328	0.00852715
	HMP44		0.0736941	3.72627e-05	0.086649	0.00133091	0.0675527	0.0790797	3.31164e-07	0.00332133	0.00754691	6.86711e-06	2.8747e-05	0.0323132	0.0023709	0.00200565	0.032715	0.014821	0.00202954	0.0113982	0.00659294	0.0267131	0.00619606	0.0184483		HMP44	0.238958	0.00580775	0.291324	0.0707831	0.0212357	0.000716019	0.0473551	0.227548	0.053936	0.0504825	0.0740137	0.0285395	0.357894	0.0120296	0.228617	0.313102	0.0723323	0.0800845	0.127532	0.00027373	0.00429011	0.000189437
	HMP45		0.00280395	0.000330341	0.0152167	0.0497297	0.00556465	0.00281885	0.000445789	0.000202028	0.147718	0.00753312	0.00461754	0.00151509	0.00248274	0.00467651	0.0104287	0.00318617	0.000944175	0.0274787	0.0102621	0.00823587	0.0129279	0.0125672		HMP45	0.00949932	0.0140996	0.00519202	0.00823858	2.12515e-05	0.0343651	5.67106e-06	0.0608954	0.148611	0.158319	0.00434792	0.0600697	0.139949	0.154586	0.280805	0.0273271	0.00849903	0.110699	0.0129461	0.205559	0.208466	0.249328
	HMP46		0.00439712	0.000532627	0.0194967	0.0532019	0.00829378	0.004043	0.00173862	0.000207021	0.14611	0.00276104	0.00672108	0.00164022	0.00031754	0.000864291	0.0201254	0.000486639	0.000845895	0.0203021	0.0078787	0.00496292	0.00265677	0.00444808		HMP46	0.0119713	0.01041	0.00724484	0.00719077	3.78986e-06	0.0257886	0.00408841	0.0523177	0.107716	0.112915	0.00317676	0.0332796	0.167974	0.141759	0.230077	0.0396999	0.00441854	0.119417	0.0196339	0.218507	0.25303	0.278129
	HMP47		0.0274891	0.0039339	0.0498703	0.0271647	0.0154795	0.00190427	0.00320456	0.00205912	0.202632	0.000432456	0.0530177	0.0108686	0.0410041	0.0375322	0.0137455	0.040122	2.90418e-05	0.0325004	0.00855042	0.0200876	0.0598193	0.0451034		HMP47	0.138257	0.00827227	0.142822	0.00495299	0.000671857	0.0259265	0.100474	0.0360645	0.0456567	0.138006	0.164155	0.34149	0.109494	0.0273757	0.117532	0.0361375	0.0256617	0.012252	0.0327253	0.0997953	0.202509	0.159404
	HMP48		0.0158734	0.000403917	0.0378665	0.0427473	0.0105404	0.0183855	0.000741742	0.00170013	0.127926	0.000147489	0.0177073	0.000615209	0.0216664	0.0187773	0.0146984	0.0246874	0.00463575	0.00537657	4.59011e-05	0.0241775	0.015959	0.024069		HMP48	0.0608242	0.00180779	0.0600874	0.000589932	0.00027714	0.006115	2.36962e-05	0.0254656	0.00462076	0.0255896	0.0626877	0.0742762	0.22817	0.0539825	0.120394	0.0782584	0.000718639	0.034882	0.00681694	0.225753	0.372878	0.330312
	HMP49		0.0209858	0.0449987	0.040254	0.0262632	0.0308324	0.01204	0.00275779	0.00492664	0.107431	0.00898444	0.000239545	0.00841389	0.00311887	0.000862843	0.0391118	0.000544179	0.0238382	0.0115244	0.0226642	0.011788	0.00171541	0.00710861		HMP49	0.0430707	0.0222499	0.0570352	0.0231238	0.0862908	0.00219664	0.000712225	2.85382e-05	0.0471015	0.0149984	0.0234248	0.000449755	0.0376462	0.0840635	0.0286132	0.00291159	0.0126977	0.189998	0.0240653	0.0188293	0.0385944	0.000434683
	HMP50		0.0282199	0.00407154	0.0476352	0.0198151	0.0091365	0.0356234	0.0566696	0.0140258	0.153899	0.022447	0.00705294	0.0193835	0.0143574	0.017004	0.0101529	0.0127209	0.00116287	0.0254007	0.003272	0.0012424	0.00111306	0.00144644		HMP50	0.000685018	0.00792592	0.00268819	0.0114611	0.00924989	0.00625649	0.0404588	0.0555991	0.00298377	0.000539758	0.0162466	0.0439035	0.44736	0.304986	0.0168175	0.203973	0.394025	0.0215472	0.151927	0.112299	0.133326	0.144277
	HMP51		0.000349778	0.00688091	0.00248594	0.0515866	0.0201438	0.00115447	1.35043e-05	0.0430038	0.00394208	0.125955	0.0695828	0.0560931	0.000558183	0.0048676	0.041249	0.00944197	0.127093	0.00949776	0.0746922	0.00184779	0.0150196	0.00836316		HMP51	0.0723377	0.00759894	0.0840908	0.0139562	0.0527414	0.000101292	0.000371731	0.0279567	0.518211	0.527636	0.00560694	0.00309446	0.0117085	0.202904	0.0691953	0.0493998	0.00331279	0.00718801	0.00805293	0.00431366	0.00638264	0.0060352
	HMP52		0.00532584	0.0021886	0.00149887	0.0150123	0.00131078	0.0105741	0.000467946	0.0283332	0.00682948	0.178393	0.00158661	0.0269842	0.00177646	0.0028045	0.0138885	0.000208305	0.27127	0.0206822	0.159991	0.000418308	0.0182125	0.00392562		HMP52	0.091925	0.00263756	0.112028	0.0271461	0.059409	0.00577204	0.0442135	0.0675458	0.235792	0.267654	0.000595665	0.000678635	0.230695	0.000113871	0.00722062	0.239534	8.23832e-05	0.250263	0.0719131	0.258231	0.189259	0.280683
	HMP53		0.000148901	0.00831457	0.000486861	0.000933959	0.00168036	0.0286937	0.00291855	0.0609824	0.0288079	0.0911255	0.0726525	0.0107687	0.00807974	5.17598e-05	0.0457987	0.00170269	0.0899059	0.000605836	0.0406139	4.54658e-06	0.00735178	0.00231225		HMP53	0.0112532	0.0105193	0.0142527	0.00447003	0.0822152	0.000507004	0.0081957	0.0169998	0.458048	0.440463	0.0541518	0.0290788	0.0381518	0.078879	0.0218876	0.0750381	0.000449781	0.0695341	0.0258674	0.0693742	0.108784	0.0993631
	HMP54		0.00137894	0.0026536	0.00129638	0.0598916	0.071239	0.123543	0.0149446	0.0349442	0.0654056	0.0138083	0.0265037	0.00806975	0.038626	0.0126133	0.0174055	0.039804	0.0100879	0.00595965	0.000639766	0.00216542	0.000117072	0.00042365		HMP54	0.0718817	0.00204992	0.0827084	0.0124961	0.0523143	0.00576394	0.0524133	8.00603e-05	0.133071	0.0988761	0.204686	0.119931	0.0800843	0.0220335	0.0195873	0.0494484	0.00204604	0.266709	0.0624792	0.288797	0.543572	0.446477
	HMP55		0.00270763	0.000128063	0.00535867	0.00383533	0.00451524	0.00743034	0.000113297	0.0689443	0.00529759	0.091479	0.0356246	0.0283944	0.0322914	0.00450172	0.0313308	0.00213158	0.168204	0.00362286	0.08338	0.0011197	0.00396569	0.00285504		HMP55	0.0143522	0.0882318	0.0285895	0.045821	0.198697	0.033582	0.00924784	0.0914328	0.212394	0.260322	0.00377645	0.10189	0.0328982	0.043409	0.000969553	0.0797043	0.0062437	0.191054	0.0327711	0.126344	0.156316	0.164862
	HMP56		0.021057	0.00594173	0.0188906	0.0020859	0.0224325	0.0696989	0.000305809	0.0595396	0.00351389	0.00242359	0.0572672	0.0125049	0.0701613	0.0342857	0.0329261	0.00955981	0.0163741	0.00267709	0.00305292	0.00263008	0.00283705	1.6818e-07		HMP56	0.0093108	0.189662	0.00219941	0.0356077	0.265404	0.128203	3.65429e-05	0.0619901	0.087652	0.125171	0.00706049	0.279275	0.0194587	0.118044	0.0148459	0.000691293	0.00966628	0.0793575	0.0065856	0.0197184	0.078778	0.0436249
	HMP57		0.0458612	0.00218414	0.0532567	0.000579148	0.00305238	4.61396e-05	0.000683177	0.110067	0.0757986	0.124564	0.0462164	0.0217102	0.013669	0.0158358	0.116407	0.0020693	0.017252	0.0206008	0.000145054	0.0103096	0.00954494	0.0122278		HMP57	0.381215	0.00568271	0.403191	0.0215914	0.00769897	0.0310661	0.00360711	0.0737667	0.170988	0.19286	0.0226232	0.0130346	0.139262	3.47431e-06	0.00026649	0.133531	0.00652097	0.168181	0.0817574	0.150628	0.00684015	0.0945427
	HMP58		0.00389418	0.0125168	0.0036645	0.000223879	0.00815155	0.00363704	0.0468996	0.0120763	0.032503	0.0633849	0.0179185	0.028604	0.00164448	0.0097028	0.0401228	0.00313227	0.0200637	0.000599247	0.0103128	0.0105609	0.0380719	0.00239166		HMP58	0.414051	0.0683668	0.349784	0.0172379	0.0214027	0.102569	0.046141	0.0291285	0.0767224	0.0754382	0.0281799	0.00590812	0.0484055	0.00332061	0.207039	0.00500078	0.314407	0.296614	0.517825	0.265274	0.0404843	0.196823
	HMP59		0.0102841	2.2774e-05	0.0184228	0.00960238	0.0120883	0.0118299	0.00255607	0.00595337	0.0422942	0.0327467	0.0171132	0.000863927	0.0217932	0.00376153	0.0171482	0.0155707	0.0670027	0.00984728	0.0451579	0.00179727	0.0124998	0.00139196		HMP59	0.0540197	0.0286369	0.0512535	1.77788e-05	0.12153	0.00187097	0.00183894	0.0107582	0.506954	0.410977	0.263755	0.0434708	0.00224663	0.107745	0.00690201	0.0228817	0.00664761	0.0173373	0.017817	0.0286759	0.10867	0.0617242
	HMP60		0.000674937	0.00977789	0.00589047	0.0264198	0.0133233	0.000253272	0.00749817	0.0313992	0.00496674	0.0242258	0.0136383	0.0154503	0.0493991	0.00720515	0.0420776	0.00355004	0.153363	0.0242625	0.105159	0.00147726	0.00106523	0.00158087		HMP60	0.00907337	0.183245	0.000355711	0.0883492	0.384862	0.0774595	0.00444237	0.0157724	0.232548	0.281199	0.0454502	0.0345911	0.00564016	0.049133	0.01708	0.0939515	0.0197819	0.096734	0.00429537	0.047694	0.0662936	0.0650943
	HMP61		0.0447032	0.128549	0.0600383	0.00640411	0.0611177	0.0563918	0.00159745	0.00609162	0.00981536	0.058804	0.000193332	0.00319204	0.000788401	0.00127235	0.00654137	0.00191424	0.0235859	0.0300439	0.0333522	0.0244743	0.0916867	0.0642789		HMP61	0.3287	0.112068	0.281194	0.0107213	0.0889642	0.114491	0.000738376	0.0237065	0.124822	0.0972505	0.0173575	0.0932393	0.0641194	0.100805	0.0197919	0.0423486	0.188565	0.0147035	0.0669806	0.00837628	0.0111147	0.00056993
	HMP62		0.141426	0.021858	0.174687	0.0070294	0.110951	0.0209238	3.53438e-06	5.65537e-06	0.00721045	0.00252956	0.00560859	0.000611468	0.00107021	9.97596e-09	0.0183849	0.0332637	0.000159751	0.00963251	0.00164068	3.9567e-05	2.8338e-05	5.09054e-05		HMP62	0.175417	0.130622	0.275876	0.232219	0.11647	0.124511	0.0172029	0.245606	0.119528	0.293849	0.334183	0.0301132	0.00497757	0.333116	0.196406	0.0796282	0.0101159	0.000505677	0.00769855	0.0321986	0.0118646	0.0287909
	HMP63		0.0137924	0.0124696	0.0124669	0.00126658	0.0117185	0.0720188	3.95489e-06	0.0108321	0.00392832	0.00244592	0.0192607	0.0201962	0.000258816	0.000299488	0.136492	0.0053024	0.0251613	0.0650369	0.0511536	0.00144659	0.0185784	0.00934326		HMP63	0.203538	0.202544	0.141518	0.0613324	0.0550235	0.316272	0.0215128	0.00715414	0.0243538	0.0024965	0.0461913	0.10077	0.189061	0.0812332	0.0560563	0.103139	0.27094	0.150873	0.364352	0.38537	0.031906	0.259947
	HMP64		0.0214747	0.0343451	0.041463	0.0275956	0.00239005	0.0949557	0.00787961	0.0232042	0.0224968	0.00241711	0.000362322	0.0890737	7.04338e-05	0.00426518	6.43483e-05	0.00693435	0.00296109	0.00240191	0.00343155	0.0329644	0.0113226	0.0258742		HMP64	0.0217189	0.338267	0.00323552	0.120991	0.363031	0.284512	0.0399206	0.00368056	0.0190744	0.00612295	0.116251	6.39522e-05	0.419204	0.0617733	0.0291105	0.131939	1.07413e-07	0.0746029	0.0226124	0.0755629	0.0706191	0.0890589
	HMP65		0.0405135	0.0395254	0.0317845	0.0107799	0.0990344	0.0029933	0.0016789	0.0209422	0.00227141	0.0238049	0.11279	0.0685616	0.00185699	0.00398525	0.0412465	0.00666054	0.0631429	0.0822277	0.0902208	0.00349721	0.000878057	0.00242692		HMP65	0.00354981	0.00196117	0.00258057	0.000794154	0.0270592	0.0311532	0.137827	0.0277	0.0254286	0.0150654	0.0129165	0.0356019	0.139797	0.688254	0.0980806	0.0620036	0.0134826	0.734726	0.147542	0.443601	0.231445	0.435199
	HMP66		0.0870872	0.00254033	0.094411	4.0936e-06	0.0344951	0.0156381	0.00410062	0.00298085	0.0584843	0.0380426	0.00503278	0.102933	0.0125085	0.00723954	0.0778752	0.0650981	0.0320868	0.0162058	0.0309838	0.006051	0.00132156	0.000555032		HMP66	0.0199644	0.0400957	0.0264036	0.0106318	0.0887527	0.0156749	0.0660097	1.22643e-05	0.0055145	0.000218983	0.00531091	0.143146	0.104802	0.0118589	0.250611	0.061895	0.0906622	0.250038	0.250515	0.0803952	0.108151	0.108332
	HMP67		0.0364556	0.0478814	0.0217961	0.0285026	0.087437	4.96028e-05	0.0140446	0.00282891	0.00689349	0.009562	0.0144906	0.0128488	0.0881961	0.0576591	0.0112916	0.108237	0.0585398	0.0146292	0.045182	0.0188264	0.00775816	0.0154696		HMP67	0.0842224	0.079663	0.0736904	0.0016099	0.0289177	0.11416	0.0116027	0.0628618	0.147719	0.151703	0.00248106	0.37604	2.18352e-05	0.00996519	0.222906	0.00307116	0.0210055	0.0272231	0.000321684	0.0536394	0.138868	0.0956941
	HMP68		0.0047435	0.000459308	0.00532981	1.41926e-05	0.00841557	0.00443113	0.00500481	0.00975735	0.00177256	0.0211179	0.0127271	0.00856043	0.0426297	0.0292012	0.0129572	0.100113	0.05788	0.0142085	0.0444499	0.00780627	0.000395491	0.00355629		HMP68	0.000494074	0.0928486	0.00623795	0.0539443	0.0488769	0.115973	0.085826	0.0734166	0.54647	0.536682	0.0141266	0.106494	0.004292	0.15934	0.357667	0.00883856	0.0149886	0.0421337	0.000443788	0.0983415	0.00167137	0.0426478
	HMP69		0.0846517	0.0595345	0.0933793	4.43588e-05	0.0643605	0.00517424	0.0256245	0.000369672	0.0349268	0.0030636	0.0042762	0.000710256	0.0160198	0.00370312	0.0488764	0.0237225	0.0167388	0.0374838	0.0314566	0.0405576	0.00249347	0.00736355		HMP69	0.000512618	0.00139847	0.00164221	0.00564155	0.000586189	0.00190806	0.178083	0.241823	0.153518	0.302871	0.13696	0.609413	0.218452	0.042754	0.105883	0.200947	0.0158313	2.27764e-05	0.00939439	0.354	0.205623	0.358252
	HMP70		0.0542106	0.0139933	0.0720499	0.00697543	0.0381655	0.0016865	0.00202963	3.61704e-05	0.0373854	0.00331896	0.0291488	0.0108051	0.000136405	0.00164807	0.0460976	0.00500785	0.0135756	0.0144836	0.0177003	0.0327331	0.0021809	0.00574079		HMP70	0.00016036	0.0463858	0.000171403	0.0105275	0.0173641	0.0658044	0.00974632	0.378855	0.122881	0.127552	0.00111105	0.422716	0.179851	0.00739745	0.0996619	0.137177	0.0279391	0.0445651	8.54215e-05	0.274334	0.372588	0.37104
	HMP80		0.00432222	0.0139713	0.00794745	0.0045307	0.00107541	0.016745	0.000268171	0.00120888	0.021141	0.00130718	0.0595548	0.000865323	0.00512621	0.000124934	0.0202914	0.00545444	0.0193479	0.0105992	0.0192406	0.0643501	6.03445e-05	0.0192031		HMP80	0.0715909	0.000275463	0.0761994	0.00451731	0.0276391	0.00657065	0.0113568	0.580073	0.0360428	0.0442507	0.0458224	0.239284	0.448254	1.21336e-05	0.0107543	0.240889	0.0276051	0.00225454	0.00968773	0.220586	0.350655	0.317708
	HMP81		0.132842	0.0013627	0.208903	0.0632327	0.000834256	0.000434742	0.0302161	0.0197151	0.144747	0.0509589	0.00997597	0.00279151	0.0358077	0.0653836	0.0677919	0.0209656	0.00429383	0.00219711	0.00416563	0.0158805	0.000316085	0.00652758		HMP81	0.0183618	0.138561	0.0694508	0.285646	0.0800928	0.16619	0.179171	0.0119899	0.156574	0.109591	0.0981881	0.0190797	5.99174e-05	0.142073	0.000140338	0.0123664	0.302702	0.00603035	0.207057	0.0428209	0.345423	0.141057
	HMP82		0.000446283	0.00057686	0.00260089	0.00898962	0.0525836	0.0429959	0.0446158	0.00497466	0.0965402	0.0047258	0.00116482	0.041155	0.0108828	0.00100335	0.0201116	0.00336743	0.0422133	0.00361577	0.0100104	0.00203654	0.0258966	0.012806		HMP82	0.0542177	0.112933	0.0910003	0.0942248	0.259162	0.041714	0.00133887	0.0703009	0.0399741	0.057855	0.00266772	0.00103935	0.0122074	0.120013	0.0122693	0.198807	0.0397929	0.00894851	0.0406033	0.0591127	0.00133691	0.0250322
	HMP83		0.00360581	0.00369416	0.00470174	0.000375821	5.25963e-05	0.00587141	0.0724352	0.0293024	0.000463862	0.00225648	0.0285214	0.0047485	0.0113418	0.00986187	0.00746048	0.0804747	0.0172292	0.015251	0.0207101	0.00307599	0.00207583	0.00314321		HMP83	0.0190024	0.351773	1.13615e-06	0.287538	0.496011	0.236102	0.164061	0.00666835	2.269e-06	0.000606198	0.0312612	0.00415058	0.00350529	0.00103298	0.0893663	0.124223	0.20428	0.0269509	0.184023	0.0161559	0.156462	0.0596057
	HMP84		0.00435066	0.00641475	0.00803214	0.00464083	3.02627e-05	0.0136363	0.0422782	0.0450584	0.0290831	0.0326733	0.00035758	0.00668414	0.0293585	0.040544	0.00432129	0.117385	0.000795098	0.0047692	0.00269636	0.00467106	0.000141737	0.00201615		HMP84	0.00336549	0.416573	0.00554732	0.279522	0.530198	0.30634	0.0566121	0.206799	0.0139544	0.0336597	0.00401268	0.0981561	0.0174797	0.114783	0.10456	0.281775	0.122036	0.00640008	0.0935096	0.00568766	0.00127637	0.0045428
	HMP85		0.0806175	0.00927596	0.0660439	0.0165013	0.00849398	0.00135161	0.00162186	0.0174538	0.00108543	0.0992693	0.00377677	0.0385162	0.02499	0.012262	0.0270804	0.0453924	0.0581973	0.0642593	0.0770587	0.00864077	0.0591001	0.00649911		HMP85	0.00915467	0.000115532	0.00491692	0.0083896	0.0442601	0.0141235	0.230861	0.380265	0.178312	0.299259	0.00269837	0.551433	0.0848109	0.0288857	0.0453325	0.0547727	0.00157692	0.156525	0.0611182	0.0432035	0.0479324	0.0541306
	HMP86		0.109262	9.50417e-06	0.142235	0.0111718	0.0155992	0.0160771	0.000889403	0.00227165	0.0302604	0.0328149	0.078123	7.57079e-05	0.07056	0.0560848	0.0118081	0.047784	0.00466046	0.00907476	0.00813209	0.0519896	0.0154238	0.0383575		HMP86	0.101761	0.0202686	0.14003	0.0689165	0.00434569	0.0720467	0.598291	0.247247	0.102625	0.181865	0.0146134	0.25099	0.078547	0.0203816	0.0753641	0.0367692	0.171016	0.0927057	0.227812	0.000792661	0.0885783	0.00919564
	HMP87		0.0105236	0.000790006	0.00019439	0.0928799	0.013465	0.0258329	0.0503931	0.00482467	0.0376632	0.00370118	0.0115905	0.000479466	0.0144259	0.0174538	0.00565649	0.00825837	0.126962	0.0218191	0.0888108	0.00405866	0.00312677	3.36878e-05		HMP87	0.0804242	0.187019	0.0468541	0.0559837	0.266934	0.124091	0.203873	0.00096972	0.0226637	0.0941621	0.00894578	0.00336137	0.00999016	0.00233724	0.0738057	0.00431387	0.00385307	0.460031	0.106459	0.0547251	0.209974	0.118553
	HMP88		0.0658723	0.00767843	0.0543775	0.0128166	0.00541743	0.0394752	0.1023	0.0327398	0.011444	0.102083	0.00409716	0.030455	2.0849e-05	5.08699e-05	0.0383179	0.0372995	0.0684898	0.0607531	0.0824002	0.0560293	0.0824342	0.0844319		HMP88	0.000882672	0.0662778	0.00895133	0.070828	0.157604	0.023087	0.149299	0.0436962	0.00159253	0.00184587	0.116448	0.150743	0.142713	0.138071	0.0137323	0.212653	0.184365	0.0675144	0.0320382	0.191709	0.0171815	0.130745
	HMP89		0.0331988	0.00510683	0.0387158	0.00047686	0.000329149	0.0139428	0.0469216	0.0362323	0.000458171	0.0970538	0.00637163	0.0151967	0.00269752	0.00210605	0.0476834	0.0183073	0.00903313	0.0294403	0.0209651	0.0361407	0.0836776	0.0703527		HMP89	0.0109686	0.163381	0.000690262	0.0926705	0.300446	0.0824375	0.0411189	0.0343599	0.00845199	0.00449345	0.0872564	0.180698	0.0667125	0.0766917	0.049281	0.128857	0.137021	0.187096	0.00157469	0.20596	0.0810923	0.187276
	HMP90		0.105181	0.0315806	0.0750583	0.0444424	0.0473955	0.000317892	0.0507302	0.0344957	0.0343799	0.00931265	0.00913341	0.00179544	0.0288665	0.0476128	0.00479888	0.00803158	0.159086	0.0258774	0.109809	0.00164318	0.0113256	0.00127159		HMP90	0.248268	0.0599565	0.234239	1.25939e-05	0.055587	0.0557537	0.194704	0.018514	0.00781781	0.0573151	0.00913008	0.0481727	0.122703	0.000428378	0.00107353	0.138479	0.0797072	0.119212	0.000476095	0.025738	0.161198	0.00180704
	HMP91		0.12876	0.0285524	0.0618825	0.169119	0.113603	0.0142847	7.08145e-05	0.0305227	0.134415	0.00282773	0.00161503	0.000952024	0.0181936	0.070711	0.000222259	0.00772362	0.280829	0.081006	0.225906	0.00989907	0.00666257	0.000129783		HMP91	0.525179	0.245025	0.401183	0.0784406	0.269096	0.202615	0.079576	0.0232716	0.0294501	0.0925615	0.00894926	0.00971629	0.0195663	0.00476291	0.118692	0.000843486	0.380541	0.0315738	0.132986	0.0411632	0.124916	3.9867e-05
	HMP92		0.0181018	0.00176218	0.0284782	0.00863809	0.0227248	0.046818	0.000189845	0.204339	0.0208479	0.098564	0.0659743	0.000742466	0.000890415	0.0139824	0.00814837	0.00115021	0.0927168	0.00191395	0.029136	0.00524831	0.0114913	0.000323427		HMP92	0.0233839	0.00943581	0.020597	0.00036882	0.0036227	0.0132731	0.00381956	0.125929	0.00837053	4.79249e-05	0.0150237	0.179824	0.000830331	0.0141911	0.247192	0.013652	0.242559	0.016435	0.193236	0.0146337	0.0885201	0.000901371
	HMP93		0.158688	0.0601722	0.0733875	0.224452	0.222896	0.0241736	0.0228238	0.003199	0.184904	0.00674266	0.0539638	0.00252667	0.0359627	0.0572519	0.0178735	0.0209406	0.140692	0.104706	0.157414	0.000484809	0.00158789	8.83702e-05		HMP93	0.554303	0.198752	0.455228	0.0363711	0.240815	0.15226	0.1658	0.177906	0.0613154	0.15098	0.00883973	0.00416883	0.14591	0.00425144	0.0115649	0.101122	0.139547	0.103028	0.0107228	0.070315	0.0575483	0.00896661
	HMP94		0.0631848	0.0700553	0.0178664	0.177234	0.109896	0.000358706	0.0180613	0.0202309	0.0772911	0.000524084	0.00146002	0.00431549	0.033103	0.0524599	0.00613004	0.0253099	0.0546678	0.0318195	0.0555982	0.0109438	0.0106315	0.0131965		HMP94	0.214559	0.0406069	0.167829	0.0254454	0.0557127	0.0279517	0.117656	0.102386	0.0619431	0.161202	0.00855725	0.0511042	0.0691443	0.0111265	0.288282	0.0440804	0.316211	0.00884832	0.136715	0.191637	0.00100863	0.0888855
	HMP95		0.16933	0.0703007	0.0789906	0.235627	0.183006	0.00663611	0.000975984	0.00934908	0.17699	0.00658505	0.0103629	0.00611348	0.0200946	0.0459517	0.000621994	0.0155641	0.108975	0.111062	0.139226	0.000833415	0.00924151	0.00470535		HMP95	0.835204	0.22358	0.702153	0.0379084	0.243014	0.186305	0.0102493	0.193896	0.0941806	0.127569	0.130379	0.000456559	0.137421	0.00931476	0.178419	0.0382052	0.266641	0.0273825	0.228451	0.23273	0.00372993	0.101378
	HMP96		0.00293345	0.0651176	0.00010892	0.0480379	0.041997	0.0192112	0.0118017	6.14217e-06	0.0465885	0.00136607	0.0281202	0.00842798	0.110897	0.127394	0.024603	0.0257977	0.00554337	0.0177992	0.012754	0.00581145	0.00113518	0.00376506		HMP96	0.0443927	0.0279187	0.0740063	0.0750884	0.130433	0.00100901	2.87486e-05	0.000966083	0.0167961	0.00954539	0.0302014	0.0254139	0.22954	0.197448	0.186092	0.215099	0.00556391	0.421798	0.17047	0.471415	0.0470559	0.326547
	HMP97		0.183858	0.0594886	0.0929206	0.21774	0.145416	0.00386205	0.000657924	0.00116971	0.0814929	0.00582323	0.0616421	0.0692795	0.00179162	0.0037381	0.0471655	0.014225	0.122239	0.113732	0.150095	0.0181973	0.00653431	0.0143396		HMP97	0.613123	0.312665	0.436936	0.157678	0.380588	0.238628	0.0224396	0.0645836	0.211	0.271729	0.101873	0.00367546	0.00184628	0.00205664	0.17137	0.0274339	0.393148	0.00601461	0.182592	0.0321505	0.0916805	8.6575e-05
RESTING HR BEFORE BEHAVIOURAL TESTS	Basal_1	Average heart rate one minute before the first set of behavioural test began.	0.000278291	0.0098213	0.00424095	0.0244089	0.0136459	0.000217889	0.0224465	0.0620625	0.00217139	0.018101	0.209094	0.0107834	0.0382626	0.0387518	0.0131579	0.0650906	0.000827885	0.139603	0.0276951	0.0214794	0.0786566	0.0553377		Basal_1	0.00508402	0.161771	0.026754	0.145859	0.0411918	0.256959	7.06754e-06	0.289444	0.0376603	0.00130548	0.286735	0.0014489	0.000231059	0.299771	0.104139	0.0311012	0.0142023	0.137114	0.0857593	0.0886208	0.00496098	0.0569155
	Basal_2	Average heart rate one minute before the repetition of behavioural test began.	0.00144047	0.0288364	0.00321541	0.00313738	0.046793	6.96004e-05	5.83299e-07	0.0657765	0.0973344	0.0100462	0.214609	0.00486993	0.0174588	0.0133844	0.00782999	0.00371419	0.00494683	0.127329	0.0487125	0.0231047	0.0206596	4.89374e-05		Basal_2	0.0908279	0.000470486	0.093043	0.00268928	0.00118102	0.00320419	0.302477	0.271977	0.197982	0.045688	0.491269	0.00258886	0.0107659	0.0149888	0.00227561	0.0178904	0.0301972	0.104947	0.0950496	0.0494978	0.156927	0.0973565
	HR_b	Average heart rate, calculated from Basal_1 and Basal_2.	0.000994406	0.0239406	0.00483324	0.0143768	0.0368048	0.000172024	0.00690013	0.0835909	0.0435773	0.0178801	0.276986	0.00975522	0.0347624	0.0315097	0.0134054	0.0316554	0.000633345	0.174159	0.0493146	5.41019e-05	0.0578603	0.0161367		HR_b	0.0340485	0.0697758	0.0597827	0.0703795	0.0126166	0.120035	0.0639305	0.33786	0.10793	0.0148225	0.43915	2.51849e-07	0.00147569	0.162067	0.0510581	0.0300402	2.62878e-05	0.00706005	0.00179276	0.00724525	0.0192736	4.00417e-05
RESTING HR MEASUREMENTS	SDNN_m	Standard deviation of resting HRV of all IBI-s in the selected sample of HRV.	0.00357918	0.0815963	0.0105967	0.0176034	0.0101434	0.0842155	6.20623e-05	0.000785219	0.00165546	0.0134698	0.00238019	0.0678466	5.72459e-05	0.0026593	0.00167373	0.012241	0.00364075	0.00161064	0.00335642	0.0334686	0.0388359	0.0446521		SDNN_m	0.0759584	0.0286166	0.0781861	0.0025141	0.0158297	0.0349956	0.0332043	0.0319273	0.176767	0.195327	0.0246455	0.22985	0.12886	0.219437	0.100865	0.14578	0.00242082	0.0150671	0.0108877	0.0236818	0.0196885	0.0268226
	MeanHR_m	Average reasting HR, derived from 5 day measurement.	0.0218217	0.000314486	0.009506	0.0343631	0.00224403	0.000631728	0.0168235	0.0556461	0.000821221	0.0317431	0.170493	0.0255985	0.0152772	0.00125821	0.000919595	0.0605855	0.0201218	0.043849	0.000192248	0.000755266	0.0018645	8.2164e-05		MeanHR_m	0.000468338	0.233359	0.0165361	0.189403	0.269198	0.185884	0.117323	0.0780063	0.000967688	0.00238333	0.0010108	0.19928	0.0181175	0.0453209	0.0484506	0.0461868	0.278836	0.0969524	0.0504532	0.0447483	0.000763575	0.0258562
	RMSSD_m	Square root of the mean of the sum of the squares of differences between successive IBIs in resting HRV.	0.00337685	0.00385187	0.00398419	6.66696e-05	0.00345524	0.000591922	0.003849	0.0249976	0.00179388	0.00578674	0.0015468	0.00521589	1.30533e-05	0.0273759	0.0475999	0.00716124	0.0109729	0.00578362	0.0107597	0.0158114	0.00175999	0.0022369		RMSSD_m	0.00439533	0.0363317	0.00629243	0.0037021	0.0640546	0.0192867	0.189524	0.039276	0.377002	0.207083	0.214663	0.33185	0.0199282	0.150367	0.0469979	0.0306041	0.00125942	0.00135918	4.01185e-05	0.0461749	0.0176811	0.0416893
	NN50_m	The number of pairs of successive NNs that differ by more than 50 ms in resting HRV.	0.0331866	0.00308464	0.0302865	0.00275406	0.00238704	0.000660603	0.032402	0.0861441	6.27273e-05	0.0657119	0.0186848	0.00115196	0.000649549	0.00227167	0.108582	0.0269518	0.018153	0.00190288	0.0113727	0.0258314	0.0114257	0.0221299		NN50_m	0.00352782	0.0163301	0.0015908	0.00512619	0.0475855	0.00381962	0.139952	0.0171024	0.646969	0.390702	0.323377	0.0419525	0.0165493	0.0765571	0.0111353	0.0149616	0.00108675	0.00663914	0.00040315	0.0053095	9.81403e-05	0.00228738
	VLF_m	Very low frequency in resting HRV.	0.00188825	0.0626781	0.00766652	0.019111	0.0134706	0.0507044	5.16165e-05	0.00234607	0.00232018	0.0273592	0.00741129	0.0837476	0.000234783	0.000425518	0.00171522	0.0155482	0.0100566	0.00307325	0.00823059	0.0257229	0.0395392	0.039792		VLF_m	0.0740703	0.00829908	0.0632654	0.00249529	0.00354871	0.0112421	0.0308606	0.0098116	0.077955	0.0797456	0.0138065	0.242237	0.179264	0.127343	0.222814	0.222881	0.0219559	0.0338778	0.0450384	0.00896045	0.0255212	0.0167269
	LF_m	Low frequency in resting HRV.	0.0144414	0.00696904	0.0107059	0.00514405	0.000123287	0.016218	4.47203e-05	0.0452788	0.00296417	0.00251487	0.00099423	0.00900768	1.68571e-05	0.0053947	0.0997906	0.0245092	0.0587495	0.0231211	0.0520758	0.00883249	0.00704805	4.63805e-05		LF_m	0.00193718	0.00928955	0.00107469	0.0931268	0.00164035	0.0160598	0.0106889	0.0511837	0.151201	0.0704505	0.111829	0.177715	0.104136	0.0338288	0.527514	0.224291	0.200759	0.0901245	0.250823	0.0284545	0.00434392	0.0211133
	HF_m	High frequency in resting HRV.	0.0178685	0.0132601	0.00828959	0.0251249	0.0146322	0.00106614	0.0456664	0.0325784	0.00749128	0.0112033	0.0141252	0.00335563	0.000249736	0.00591906	0.122831	0.0240442	0.0174194	0.00015651	0.00801659	0.0308274	0.00289811	0.016378		HF_m	0.0158388	0.0126795	0.0106825	0.00569923	0.0213313	0.00710293	0.133606	0.0201727	0.258607	0.130499	0.140954	0.348082	0.00598147	0.242016	0.182415	0.00459305	0.0884289	0.00016897	0.0465387	0.0289199	0.00392257	0.0210257
	LFHF_m	Low frequency, high frequency ratio in resting HRV.	0.00336802	6.39088e-05	0.00822823	0.00975237	0.0367761	0.0361634	0.122841	0.0202109	0.0413424	0.00173167	0.000309778	0.000171854	0.0473173	0.0479827	0.00152328	0.0304893	0.0363934	0.0272795	0.0408368	0.0238348	0.000474934	0.0097778		LFHF_m	0.00565765	0.228417	0.00142491	0.200351	0.172925	0.239628	0.274646	0.0208994	0.570257	0.467036	0.0456694	0.0380303	0.00233442	0.343975	0.0748825	0.0369011	0.106763	0.206211	0.244519	0.122368	0.0742409	0.125451	0.835204
[truncated: 69 more columns]
